# Supplementary material for: Targeting the I7L Protease: A Rational Design for Anti-Monkeypox Drugs?
Source: Int J Mol Sci. 2023 Apr 12;24(8):7119. doi: 10.3390/ijms24087119 (PMC10138331; doi:10.3390/ijms24087119)
Supplement: Supplementary file 1 [file ijms-24-07119-s001.zip]

Archive with 3 entries (2 files):
- ijms-2283540-supplementary/
- ijms-2283540-supplementary/ijms-2283540-supplementary.pdf
- ijms-2283540-supplementary/Video_S1.mp4
